# Supplementary material for: Influence of age and antiepileptic comedication on lacosamide concentrations in children with epilepsy: A retrospective cohort study
Source: PLoS One. 2025 Oct 16;20(10):e0333030. doi: 10.1371/journal.pone.0333030 (PMC12530613; doi:10.1371/journal.pone.0333030)
Supplement: S1 Dataset — (XLSX) [file pone.0333030.s001.xlsx]

## Sheet: sheet1
number	gender	weight/kg	Concomitant AEDs	oxcarbazepine	lamotrigine	clobazam	Valproic acid	topiramate	levetiracetam	midazolam	perampanel	clonazepam	zonisamide	dosage form	daily dose/mg·d⁻¹	adjusted daily dose/mg·kg⁻¹	Concentration/μg·ml⁻¹	CDR/(μg·ml⁻¹)/(mg·kg⁻¹)
1	2	24.0	1	2	2	2	2	2	2	2	2	2	2	1	150	6.25	3.1800	0.5088
2	2	24.0	1	2	2	2	2	2	2	2	2	2	2	1	150	6.25	3.4400	0.5504
3	2	50.0	1	2	2	2	2	2	2	2	2	2	2	1	200	4	5.1900	1.2975
4	1	47.0	1	2	2	2	2	2	2	2	2	2	2	1	100	2.12766	3.0600	1.4382
5	1	32.0	2	1	2	2	2	2	2	2	2	2	2	1	150	4.6875	2.9800	0.6357
6	1	41.0	2	1	2	2	2	2	2	2	2	2	2	1	200	4.87805	4.6300	0.9492
7	1	17	1	2	2	2	2	2	2	2	2	2	2	1	50	2.94118	2.1200	0.7208
8	2	20.0	1	2	2	2	2	2	2	2	2	2	2	1	100	5	2.3600	0.472
9	2	21.0	1	2	2	2	2	2	2	2	2	2	2	1	100	4.7619	2.1600	0.4536
10	2	20.0	1	2	2	2	2	2	2	2	2	2	2	1	100	5	2.4300	0.486
11	1	20	1	2	2	2	2	2	2	2	2	2	2	1	125	6.25	5.5400	0.8864
12	1	20.0	1	2	2	2	2	2	2	2	2	2	2	1	125	6.25	6.0000	0.96
13	1	20.0	1	2	2	2	2	2	2	2	2	2	2	1	125	6.25	4.7900	0.7664
14	1	30.0	1	2	2	2	2	2	2	2	2	2	2	1	150	5	4.1500	0.83
15	1	28	2	2	1	2	1	2	2	2	2	2	2	1	50	1.78571	7.8100	4.3736
16	2	53.0	1	2	2	2	2	2	2	2	2	2	2	1	200	3.77358	6.6400	1.7596
17	1	26.0	1	2	2	2	2	2	2	2	2	2	2	1	100	3.84615	2.8400	0.7384
18	1	79.0	3	2	2	2	1	2	2	2	2	2	2	1	300	3.79747	5.7500	1.5142
19	1	30.0	3	2	2	2	2	2	1	2	2	2	2	2	120	4	2.0800	0.52
20	2	19.0	1	2	2	2	2	2	2	2	2	2	2	1	100	5.26316	2.8700	0.5453
21	2	19.0	1	2	2	2	2	2	2	2	2	2	2	1	100	5.26316	3.6200	0.6878
22	2	20.0	1	2	2	2	2	2	2	2	2	2	2	1	125	6.25	2.1900	0.3504
23	2	25.0	1	2	2	2	2	2	2	2	2	2	2	1	150	6	4.1700	0.695
24	2	20.0	2	1	2	2	2	2	2	2	2	2	2	1	50	2.5	2.0800	0.832
25	2	21.5	2	1	2	2	2	2	2	2	2	2	2	1	50	2.32558	1.4100	0.6063
26	1	21.0	3	2	2	2	2	1	2	2	2	2	2	2	140	6.66667	4.4300	0.6645
27	2	19.0	3	2	2	2	1	1	2	2	2	2	2	2	60	3.15789	2.7900	0.8835
28	1	19.0	1	2	2	2	2	2	2	2	2	2	2	2	80	4.21053	6.8900	1.6364
29	1	20.0	1	2	2	2	2	2	2	2	2	2	2	2	80	4	4.1000	1.025
30	2	31.0	1	2	2	2	2	2	2	2	2	2	2	2	120	3.87097	3.3000	0.8525
31	2	21.5	1	2	2	2	2	2	2	2	2	2	2	1	100	4.65116	3.9500	0.8493
32	2	10	2	1	1	2	2	2	2	2	2	2	2	1	75	7.5	3.6800	0.4907
33	2	14.0	2	2	1	2	1	2	2	2	2	2	2	1	100	7.14286	3.9800	0.5572
34	2	14.0	2	1	2	2	2	2	2	2	2	2	2	2	50	3.57143	1.3300	0.3724
35	2	14.5	2	1	2	2	2	2	2	2	2	2	2	2	90	6.2069	2.4200	0.3899
36	1	50.0	1	2	2	2	2	2	2	2	2	2	2	1	100	2	1.9500	0.975
37	1	20	1	2	2	2	2	2	2	2	2	2	2	1	100	5	1.9100	0.382
38	1	26.0	3	2	2	2	1	2	2	2	1	2	2	1	100	3.84615	3.4600	0.8996
39	1	21.0	3	2	2	2	1	2	2	2	2	2	2	2	70	3.33333	6.0100	1.803
40	2	26.0	1	2	2	2	2	2	2	2	2	2	2	1	150	5.76923	4.7200	0.8181
41	2	31.0	1	2	2	2	2	2	2	2	2	2	2	1	150	4.83871	3.2900	0.6799
42	2	30.0	1	2	2	2	2	2	2	2	2	2	2	1	150	5	3.5100	0.702
43	1	35.0	1	2	2	2	2	2	2	2	2	2	2	1	100	2.85714	4.9600	1.736
44	1	45.0	1	2	2	2	2	2	2	2	2	2	2	1	150	3.33333	4.2000	1.26
45	2	33.5	3	2	2	2	2	2	1	2	2	2	2	1	100	2.98507	2.6100	0.8744
46	2	38.0	3	2	2	2	2	2	1	2	2	2	2	1	100	2.63158	1.9500	0.741
47	2	34.0	3	2	2	2	2	2	1	2	2	2	2	1	100	2.94118	2.7000	0.918
48	2	24.0	1	2	2	2	2	2	2	2	2	2	2	1	100	4.16667	2.2400	0.5376
49	1	35	1	2	2	2	2	2	2	2	2	2	2	1	150	4.28571	4.7000	1.0967
50	1	42.0	1	2	2	2	2	2	2	2	2	2	2	1	200	4.7619	5.5200	1.1592
51	1	48	3	2	2	2	1	2	2	2	2	2	2	2	160	3.33333	3.3800	1.014
52	1	49	1	2	2	2	2	2	2	2	2	2	2	2	160	3.26531	3.8900	1.1913
53	1	35.5	3	2	2	2	2	2	1	2	2	2	2	1	100	2.8169	2.3200	0.8236
54	1	35.0	3	2	2	2	2	2	1	2	2	2	2	1	100	2.85714	3.2900	1.1515
55	1	30.0	1	2	2	2	2	2	2	2	2	2	2	1	100	3.33333	2.3900	0.717
56	1	32.0	1	2	2	2	2	2	2	2	2	2	2	1	100	3.125	2.9100	0.9312
57	1	30.0	1	2	2	2	2	2	2	2	2	2	2	1	200	6.66667	4.6100	0.6915
58	1	31.0	1	2	2	2	2	2	2	2	2	2	2	1	100	3.22581	1.3400	0.4154
59	1	31.0	1	2	2	2	2	2	2	2	2	2	2	1	200	6.45161	4.9300	0.7642
60	1	28.0	1	2	2	2	2	2	2	2	2	2	2	1	100	3.57143	3.4400	0.9632
61	1	30.0	1	2	2	2	2	2	2	2	2	2	2	1	100	3.33333	2.9500	0.885
62	1	35.0	1	2	2	2	2	2	2	2	2	2	2	1	150	4.28571	3.4900	0.8143
63	1	27.0	3	2	2	2	2	2	1	2	2	2	2	2	150	5.55556	5.0500	0.909
64	2	25.0	2	2	1	2	1	2	2	1	2	2	2	2	110	4.4	5.8800	1.3364
65	2	25.0	3	2	2	2	1	2	2	1	2	2	2	2	110	4.4	8.5200	1.9364
66	1	35.0	3	2	2	2	2	2	2	2	1	2	2	1	100	2.85714	1.7400	0.609
67	1	22.0	3	2	2	2	1	2	2	2	2	2	2	1	100	4.54545	6.3800	1.4036
68	1	22.0	1	2	2	2	2	2	2	2	2	2	2	1	150	6.81818	6.4100	0.9401
69	1	22.0	3	2	2	2	2	2	2	2	1	2	2	1	150	6.81818	7.7900	1.1425
70	1	22.0	3	2	2	2	1	2	2	2	1	2	2	1	150	6.81818	6.4400	0.9445
71	1	23.0	3	2	2	2	2	2	2	2	1	2	2	1	150	6.52174	7.6100	1.1669
72	1	23.0	3	2	2	2	2	2	2	2	1	2	2	1	150	6.52174	4.7200	0.7237
73	1	23.0	3	2	2	2	1	2	2	2	1	2	2	1	150	6.52174	8.1600	1.2512
74	1	25	1	2	2	2	2	2	2	2	2	2	2	1	150	6	5.0800	0.8467
75	1	26.5	3	2	2	2	1	2	2	2	2	1	2	1	150	5.66038	5.2800	0.9328
76	1	34.0	3	2	2	2	1	2	2	2	2	1	2	1	150	4.41176	7.1700	1.6252
77	1	36.0	1	2	2	2	2	2	2	2	2	2	2	1	100	2.77778	2.9400	1.0584
78	1	37.0	1	2	2	2	2	2	2	2	2	2	2	1	100	2.7027	4.3500	1.6095
79	2	23.0	1	2	2	2	2	2	2	2	2	2	2	2	80	3.47826	2.0200	0.5808
80	1	31.0	1	2	2	2	2	2	2	2	2	2	2	1	150	4.83871	6.9400	1.4343
81	2	24	3	2	2	2	2	2	1	2	1	2	2	1	100	4.16667	3.6700	0.8808
82	1	24.5	1	2	2	2	2	2	2	2	2	2	2	2	120	4.89796	2.6000	0.5308
83	1	24.5	1	2	2	2	2	2	2	2	2	2	2	2	120	4.89796	3.1500	0.6431
84	1	24.5	1	2	2	2	2	2	2	2	2	2	2	2	120	4.89796	2.8200	0.5758
85	1	28.0	3	2	2	2	1	2	2	2	2	2	2	2	54	1.92857	3.4100	1.7681
86	1	32.0	1	2	2	2	2	2	2	2	2	2	2	1	250	7.8125	4.2000	0.5376
87	1	32.0	1	2	2	2	2	2	2	2	2	2	2	1	200	6.25	4.4800	0.7168
88	1	30.0	1	2	2	2	2	2	2	2	2	2	2	1	50	1.66667	3.2500	1.95
89	1	32.0	1	2	2	2	2	2	2	2	2	2	2	1	75	2.34375	2.5600	1.0923
90	1	37.0	1	2	2	2	2	2	2	2	2	2	2	1	75	2.02703	2.7000	1.332
91	1	36.0	1	2	2	2	2	2	2	2	2	2	2	1	75	2.08333	2.4000	1.152
92	2	24.0	3	2	2	2	2	2	1	2	2	1	2	1	100	4.16667	3.3000	0.792
93	1	34	1	2	2	2	2	2	2	2	2	2	2	1	150	4.41176	3.5000	0.7933
94	1	40	1	2	2	2	2	2	2	2	2	2	2	1	200	5	5.0500	1.01
95	1	48	1	2	2	2	2	2	2	2	2	2	2	1	200	4.16667	5.9300	1.4232
96	2	55	2	1	2	2	2	2	2	2	2	2	2	1	100	1.81818	3.3700	1.8535
97	1	35.0	1	2	2	2	2	2	2	2	2	2	2	1	100	2.85714	4.5000	1.575
98	1	53.5	1	2	2	2	2	2	2	2	2	2	2	1	200	3.73832	2.9500	0.7891
99	1	57.0	1	2	2	2	2	2	2	2	2	2	2	1	200	3.50877	3.5600	1.0146
100	1	37	3	2	2	2	1	1	2	2	2	2	2	1	100	2.7027	2.9400	1.0878
101	2	42.0	1	2	2	2	2	2	2	2	2	2	2	1	200	4.7619	4.3800	0.9198
102	2	42.0	3	2	2	2	2	2	2	2	1	2	2	1	200	4.7619	2.6200	0.5502
103	2	42.0	3	2	2	2	2	2	2	2	1	2	2	1	200	4.7619	3.4800	0.7308
104	2	50.0	3	2	2	2	2	2	2	2	1	2	2	1	230	4.6	3.7200	0.8087
105	2	55.0	1	2	2	2	2	2	2	2	2	2	2	1	250	4.54545	3.8300	0.8426
106	2	56.0	1	2	2	2	2	2	2	2	2	2	2	1	250	4.46429	5.2800	1.1827
107	2	60.0	1	2	2	2	2	2	2	2	2	2	2	1	250	4.16667	5.3600	1.2864
108	1	30.0	1	2	2	2	2	2	2	2	2	2	2	1	150	5	5.6300	1.126
109	1	30.0	1	2	2	2	2	2	2	2	2	2	2	1	150	5	8.0300	1.606
110	1	24.0	1	2	2	2	2	2	2	2	2	2	2	1	150	6.25	3.8500	0.616
111	1	26.0	1	2	2	2	2	2	2	2	2	2	2	1	175	6.73077	4.7300	0.7027
112	1	29.0	1	2	2	2	2	2	2	2	2	2	2	1	200	6.89655	4.9600	0.7192
113	1	29.0	1	2	2	2	2	2	2	2	2	2	2	1	200	6.89655	6.2700	0.9092
114	1	30	3	2	2	2	2	2	1	2	2	2	2	1	150	5	3.7000	0.74
115	1	34	3	2	2	2	2	2	1	2	2	2	2	1	150	4.41176	4.3500	0.986
116	1	23.5	1	2	2	2	2	2	2	2	2	2	2	1	100	4.25532	2.9300	0.6886
117	1	20.0	2	1	2	2	2	2	1	2	2	2	2	2	60	3	2.8700	0.9567
118	1	22.0	2	1	2	2	2	2	2	2	2	2	2	2	140	6.36364	4.5200	0.7103
119	2	28.0	2	1	2	2	2	2	2	2	2	2	2	1	150	5.35714	5.3100	0.9912
120	2	28	1	2	2	2	2	2	2	2	2	2	2	1	150	5.35714	6.0000	1.12
121	1	35.0	3	2	2	2	1	2	2	2	1	2	2	1	300	8.57143	6.1800	0.721
122	1	29	1	2	2	2	2	2	2	2	2	2	2	1	150	5.17241	5.5000	1.0633
123	1	25.0	1	2	2	2	2	2	2	2	2	2	2	1	150	6	3.9000	0.65
124	1	25.0	1	2	2	2	2	2	2	2	2	2	2	1	150	6	5.6500	0.9417
125	1	28.0	1	2	2	2	2	2	2	2	2	2	2	1	100	3.57143	2.4500	0.686
126	1	27.0	1	2	2	2	2	2	2	2	2	2	2	1	100	3.7037	1.0900	0.2943
127	1	27.0	1	2	2	2	2	2	2	2	2	2	2	1	100	3.7037	2.1500	0.5805
128	2	27.0	1	2	2	2	2	2	2	2	2	2	2	1	100	3.7037	3.1700	0.8559
129	1	61.0	3	2	2	2	2	2	1	2	2	2	2	1	200	3.27869	3.5500	1.0828
130	1	62.0	3	2	2	2	2	2	1	2	2	2	2	1	300	4.83871	4.7100	0.9734
131	1	60.0	3	2	2	2	1	1	2	2	1	2	2	1	300	5	6.9500	1.39
132	1	25.0	1	2	2	2	2	2	2	2	2	2	2	1	100	4	6.6000	1.65
133	1	25.0	1	2	2	2	2	2	2	2	2	2	2	1	200	8	3.7300	0.4663
134	1	25.0	1	2	2	2	2	2	2	2	2	2	2	1	100	4	5.2400	1.31
135	1	21	1	2	2	2	2	2	2	2	2	2	2	1	100	4.7619	4.3700	0.9177
136	1	23.0	1	2	2	2	2	2	2	2	2	2	2	1	100	4.34783	6.4700	1.4881
137	1	25.0	3	2	2	2	1	2	2	2	2	2	2	1	150	6	6.6600	1.11
138	2	16	1	2	2	2	2	2	2	2	2	2	2	1	50	3.125	2.2000	0.704
139	2	20.0	3	2	2	2	2	2	2	2	1	2	2	1	75	3.75	4.8700	1.2987
140	2	23.0	3	2	2	2	2	2	2	2	1	2	2	2	70	3.04348	4.2400	1.3931
141	2	45.0	1	2	2	2	2	2	2	2	2	2	2	1	150	3.33333	4.7800	1.434
142	1	41	1	2	2	2	2	2	2	2	2	2	2	1	200	4.87805	5.9800	1.2259
143	2	17.0	1	2	2	2	2	2	2	2	2	2	2	2	100	5.88235	4.2700	0.7259
144	2	23	3	2	2	2	1	2	2	2	2	2	2	2	120	5.21739	4.1800	0.8012
145	2	26	2	2	2	1	1	2	2	2	2	2	2	2	140	5.38462	4.0900	0.7596
146	1	52.5	3	2	2	2	2	2	2	2	1	2	2	1	250	4.7619	5.2500	1.1025
147	1	55.0	3	2	2	2	2	2	2	2	1	2	2	1	400	7.27273	5.8000	0.7975
148	1	55.0	1	2	2	2	2	2	2	2	2	2	2	1	250	4.54545	4.0400	0.8888
149	1	55.0	1	2	2	2	2	2	2	2	2	2	2	1	250	4.54545	5.2400	1.1528
150	1	38.0	1	2	2	2	2	2	2	2	2	2	2	1	100	2.63158	1.8200	0.6916
151	1	54.0	1	2	2	2	2	2	2	2	2	2	2	1	100	1.85185	3.9100	2.1114
152	1	35.0	3	2	2	2	1	2	2	2	1	2	2	1	200	5.71429	3.7100	0.6493
153	1	34.0	3	2	2	2	1	2	2	2	1	2	2	1	100	2.94118	3.6600	1.2444
154	1	35.0	1	2	2	2	2	2	2	2	2	2	2	1	100	2.85714	3.0900	1.0815
155	2	50.0	2	1	2	2	2	2	2	2	1	2	2	1	50	1	1.5500	1.55
156	1	24.0	1	2	2	2	2	2	2	2	2	2	2	1	100	4.16667	3.8400	0.9216
157	1	24.0	1	2	2	2	2	2	2	2	2	2	2	1	100	4.16667	5.2100	1.2504
158	2	47	1	2	2	2	2	2	2	2	2	2	2	1	150	3.19149	3.3700	1.0559
159	1	24.0	1	2	2	2	2	2	2	2	2	2	2	1	150	6.25	4.4500	0.712
160	1	25.0	1	2	2	2	2	2	2	2	2	2	2	1	150	6	4.4000	0.7333
161	1	25.0	1	2	2	2	2	2	2	2	2	2	2	1	150	6	4.2300	0.705
162	1	27.0	1	2	2	2	2	2	2	2	2	2	2	1	150	5.55556	5.2900	0.9522
163	2	30	1	2	2	2	2	2	2	2	2	2	2	1	150	5	1.8600	0.372
164	1	44	1	2	2	2	2	2	2	2	2	2	2	2	120	2.72727	3.3300	1.221
165	1	48	1	2	2	2	2	2	2	2	2	2	2	2	120	2.5	4.5400	1.816
166	1	48	1	2	2	2	2	2	2	2	2	2	2	2	120	2.5	4.0700	1.628
167	1	53	3	2	2	2	1	2	2	2	2	2	2	1	100	1.88679	3.2400	1.7172
168	2	45.0	1	2	2	2	2	2	2	2	2	2	2	1	150	3.33333	6.4000	1.92
169	1	28.0	3	2	2	2	1	2	2	2	2	2	2	1	150	5.35714	3.7400	0.6981
170	1	17	3	2	2	2	1	2	2	2	2	2	2	1	100	5.88235	5.9800	1.0166
171	1	20.0	3	2	2	2	1	2	2	2	2	2	2	1	100	5	8.3000	1.66
172	1	26.0	3	2	2	2	1	2	2	2	2	2	2	1	100	3.84615	5.7100	1.4846
173	2	16	1	2	2	2	2	2	2	2	2	2	2	1	75	4.6875	4.1000	0.8747
174	2	19.5	1	2	2	2	2	2	2	2	2	2	2	1	75	3.84615	2.9200	0.7592
175	2	20.0	3	2	2	2	2	2	1	2	2	2	2	1	100	5	3.5700	0.714
176	2	22.0	3	2	2	2	2	2	1	2	2	2	2	1	125	5.68182	6.3900	1.1246
177	1	19.0	2	2	2	1	1	2	2	2	2	2	2	1	125	6.57895	5.3400	0.8117
178	1	19.0	2	2	2	1	1	2	2	2	2	2	2	1	125	6.57895	5.9700	0.9074
179	2	13.0	2	1	2	2	2	1	2	2	2	2	2	1	25	1.92308	2.2100	1.1492
180	2	45.0	1	2	2	2	2	2	2	2	2	2	2	1	150	3.33333	3.4000	1.02
181	1	25.0	1	2	2	2	2	2	2	2	2	2	2	1	150	6	5.5200	0.92
182	1	30.0	1	2	2	2	2	2	2	2	2	2	2	1	150	5	3.4800	0.696
183	1	70.0	1	2	2	2	2	2	2	2	2	2	2	1	200	2.85714	3.4100	1.1935
184	1	23.0	1	2	2	2	2	2	2	2	2	2	2	1	100	4.34783	2.0900	0.4807
185	1	25.5	1	2	2	2	2	2	2	2	2	2	2	1	100	3.92157	3.4400	0.8772
186	1	14.0	1	2	2	2	2	2	2	2	2	2	2	2	60	4.28571	1.7800	0.4153
187	1	19.0	1	2	2	2	2	2	2	2	2	2	2	2	90	4.73684	2.8700	0.6059
188	1	19.5	3	2	2	2	1	2	2	2	2	2	2	1	100	5.12821	5.8100	1.133
189	1	21.0	3	2	2	2	1	2	2	2	2	2	2	1	100	4.7619	5.3000	1.113
190	1	35	1	2	2	2	2	2	2	2	2	2	2	1	150	4.28571	2.8100	0.6557
191	1	43	1	2	2	2	2	2	2	2	2	2	2	1	200	4.65116	8.9200	1.9178
192	1	25.0	1	2	2	2	2	2	2	2	2	2	2	1	100	4	3.4100	0.8525
193	1	20	3	2	2	2	1	2	2	2	2	2	2	1	100	5	4.3300	0.866
194	1	19.0	3	2	2	2	1	2	2	2	2	2	2	1	100	5.26316	5.3800	1.0222
195	1	23.0	3	2	2	2	1	2	2	2	2	2	2	1	100	4.34783	5.0800	1.1684
196	2	35	1	2	2	2	2	2	2	2	2	2	2	1	200	5.71429	5.4700	0.9573
197	1	38	1	2	2	2	2	2	2	2	2	2	2	1	200	5.26316	2.1100	0.4009
198	1	49	1	2	2	2	2	2	2	2	2	2	2	1	200	4.08163	4.7100	1.154
199	1	55.0	1	2	2	2	2	2	2	2	2	2	2	1	200	3.63636	3.2300	0.8883
200	1	65	1	2	2	2	2	2	2	2	2	2	2	1	200	3.07692	3.1800	1.0335
201	1	65.0	1	2	2	2	2	2	2	2	2	2	2	1	200	3.07692	5.0600	1.6445
202	2	36.0	1	2	2	2	2	2	2	2	2	2	2	2	120	3.33333	2.3100	0.693
203	2	36.0	3	2	2	2	1	2	2	2	2	2	2	1	100	2.77778	2.0300	0.7308
204	2	45.0	3	2	2	2	1	2	2	2	2	2	2	1	100	2.22222	2.4300	1.0935
205	2	45.0	3	2	2	2	1	2	2	2	2	2	2	1	150	3.33333	5.0500	1.515
206	2	45.0	3	2	2	2	1	2	2	2	2	2	2	1	200	4.44444	5.4400	1.224
207	1	28.0	1	2	2	2	2	2	2	2	2	2	2	1	50	1.78571	3.1400	1.7584
208	1	28.0	3	2	2	2	2	2	2	2	1	2	2	1	100	3.57143	5.4400	1.5232
209	1	30.0	3	2	2	2	2	2	1	2	2	2	2	1	100	3.33333	3.0700	0.921
210	2	37.0	1	2	2	2	2	2	2	2	2	2	2	1	100	2.7027	3.8000	1.406
211	2	42.0	1	2	2	2	2	2	2	2	2	2	2	1	100	2.38095	3.4800	1.4616
212	1	16.0	3	2	2	2	1	2	2	2	2	2	2	1	100	6.25	4.3400	0.6944
213	1	16.0	2	2	1	2	1	2	2	2	2	2	2	1	70	4.375	4.1100	0.9394
214	2	25.0	1	2	2	2	2	2	2	2	2	2	2	1	100	4	3.8500	0.9625
215	2	40.0	1	2	2	2	2	2	2	2	2	2	2	1	150	3.75	2.8800	0.768
216	2	44.0	1	2	2	2	2	2	2	2	2	2	2	1	150	3.40909	4.2700	1.2525
217	1	40.0	3	2	2	2	1	2	2	2	2	2	2	1	150	3.75	3.7000	0.9867
218	1	40.0	1	2	2	2	2	2	2	2	2	2	2	1	150	3.75	3.9100	1.0427
219	1	40.0	1	2	2	2	2	2	2	2	2	2	2	1	150	3.75	2.7500	0.7333
220	1	48.0	1	2	2	2	2	2	2	2	2	2	2	1	200	4.16667	4.0200	0.9648
221	1	21.0	3	2	2	2	2	2	1	2	2	2	2	1	150	7.14286	0.4600	0.0644
222	1	31.0	1	2	2	2	2	2	2	2	2	2	2	1	150	4.83871	4.9000	1.0127
223	1	35.0	1	2	2	2	2	2	2	2	2	2	2	1	250	7.14286	8.6700	1.2138
224	1	44.0	3	2	2	2	1	2	2	2	1	2	2	1	300	6.81818	5.8800	0.8624
225	2	35.0	1	2	2	2	2	2	2	2	2	2	2	1	150	4.28571	3.0800	0.7187
226	2	39.0	1	2	2	2	2	2	2	2	2	2	2	1	150	3.84615	3.3700	0.8762
227	1	39	1	2	2	2	2	2	2	2	2	2	2	1	150	3.84615	4.0900	1.0634
228	2	15	1	2	2	2	2	2	2	2	2	2	2	1	100	6.66667	4.1400	0.621
229	2	15	3	2	2	2	1	2	2	2	2	2	2	1	100	6.66667	5.4400	0.816
230	2	17.0	2	2	1	2	1	2	2	2	2	2	2	1	100	5.88235	3.7100	0.6307
231	1	24.0	3	2	2	2	2	2	1	2	2	2	2	1	100	4.16667	3.0800	0.7392
232	1	30.0	1	2	2	2	2	2	2	2	2	2	2	1	100	3.33333	2.5500	0.765
233	1	15.0	1	2	2	2	2	2	2	2	2	2	2	2	60	4	1.9000	0.475
234	2	40.0	1	2	2	2	2	2	2	2	2	2	2	1	200	5	5.6200	1.124
235	2	40	1	2	2	2	2	2	2	2	2	2	2	1	200	5	3.1300	0.626
236	2	40.0	1	2	2	2	2	2	2	2	2	2	2	1	250	6.25	5.3900	0.8624
237	2	40.0	1	2	2	2	2	2	2	2	2	2	2	1	250	6.25	7.0000	1.12
238	2	45.0	1	2	2	2	2	2	2	2	2	2	2	1	250	5.55556	8.4700	1.5246
239	2	45.0	1	2	2	2	2	2	2	2	2	2	2	1	250	5.55556	8.1600	1.4688
240	2	34.5	1	2	2	2	2	2	2	2	2	2	2	1	100	2.89855	2.3000	0.7935
241	2	34.0	1	2	2	2	2	2	2	2	2	2	2	1	200	5.88235	4.1400	0.7038
242	2	34.0	1	2	2	2	2	2	2	2	2	2	2	1	200	5.88235	2.9400	0.4998
243	2	44.0	1	2	2	2	2	2	2	2	2	2	2	1	200	4.54545	2.7000	0.594
244	2	47.0	1	2	2	2	2	2	2	2	2	2	2	1	200	4.25532	3.6200	0.8507
245	1	12.5	1	2	2	2	2	2	2	2	2	2	2	1	50	4	3.1200	0.78
246	2	12.0	3	2	2	2	2	2	1	2	2	2	2	2	20	1.66667	1.2900	0.774
247	1	15.0	1	2	2	2	2	2	2	2	2	2	2	2	60	4	2.7300	0.6825
248	1	15.5	3	2	2	2	2	2	2	2	1	2	2	2	110	7.09677	3.3100	0.4664
249	1	16.0	3	2	2	2	2	2	2	2	1	2	2	2	110	6.875	4.5200	0.6575
250	1	25.5	1	2	2	2	2	2	2	2	2	2	2	1	100	3.92157	3.9300	1.0022
251	2	26.0	1	2	2	2	2	2	2	2	2	2	2	2	80	3.07692	1.8300	0.5948
252	2	26.0	1	2	2	2	2	2	2	2	2	2	2	1	100	3.84615	1.6600	0.4316
253	2	26.0	1	2	2	2	2	2	2	2	2	2	2	1	100	3.84615	2.0300	0.5278
254	2	27.0	3	2	2	2	2	2	1	2	2	2	2	1	150	5.55556	5.1100	0.9198
255	1	21.0	1	2	2	2	2	2	2	2	2	2	2	1	100	4.7619	2.6800	0.5628
256	1	21.0	1	2	2	2	2	2	2	2	2	2	2	1	100	4.7619	5.3000	1.113
257	2	32.5	1	2	2	2	2	2	2	2	2	2	2	1	200	6.15385	8.8100	1.4316
258	1	15.0	3	2	2	2	1	2	2	2	2	2	2	2	110	7.33333	8.0300	1.095
259	1	80.0	1	2	2	2	2	2	2	2	2	2	2	1	200	2.5	2.9400	1.176
260	2	22.0	3	2	2	2	2	2	2	2	2	2	1	1	100	4.54545	7.0200	1.5444
261	1	36.5	1	2	2	2	2	2	2	2	2	2	2	2	40	1.09589	3.2700	2.9839
262	2	32.0	1	2	2	2	2	2	2	2	2	2	2	1	150	4.6875	2.2000	0.4693
263	2	42.0	3	2	2	2	2	2	1	2	2	2	2	1	200	4.7619	3.5200	0.7392
264	2	42.0	3	2	2	2	2	2	1	2	2	2	2	1	200	4.7619	4.4500	0.9345
265	2	42.0	3	2	2	2	2	2	1	2	2	2	2	1	200	4.7619	3.7700	0.7917
266	2	42.0	3	2	2	2	2	2	1	2	2	2	2	1	200	4.7619	4.0700	0.8547
267	2	50.0	1	2	2	2	2	2	2	2	2	2	2	1	300	6	8.3200	1.3867
268	1	23.0	1	2	2	2	2	2	2	2	2	2	2	2	20	0.869565	1.8700	2.1505
269	1	23.0	1	2	2	2	2	2	2	2	2	2	2	2	120	5.21739	2.7200	0.5213
270	1	24.0	1	2	2	2	2	2	2	2	2	2	2	2	140	5.83333	3.3600	0.576
271	2	30.0	1	2	2	2	2	2	2	2	2	2	2	1	150	5	5.5700	1.114
272	1	39.0	1	2	2	2	2	2	2	2	2	2	2	1	100	2.5641	3.0400	1.1856
273	1	20.0	1	2	2	2	2	2	2	2	2	2	2	1	100	5	2.9600	0.592
274	1	20.5	1	2	2	2	2	2	2	2	2	2	2	1	150	7.31707	3.7400	0.5111
275	1	20.0	1	2	2	2	2	2	2	2	2	2	2	1	100	5	2.4100	0.482
276	1	25.0	1	2	2	2	2	2	2	2	2	2	2	1	100	4	3.2700	0.8175
277	2	33.0	1	2	2	2	2	2	2	2	2	2	2	1	100	3.0303	2.8800	0.9504
278	1	26.0	3	2	2	2	2	2	1	2	2	2	2	1	150	5.76923	5.7600	0.9984
279	1	42.0	1	2	2	2	2	2	2	2	2	2	2	1	150	3.57143	1.0200	0.2856
280	2	26.0	1	2	2	2	2	2	2	2	2	2	2	1	100	3.84615	2.1800	0.5668
281	2	27.0	1	2	2	2	2	2	2	2	2	2	2	1	125	4.62963	2.7800	0.6005
282	2	42.0	1	2	2	2	2	2	2	2	2	2	2	1	150	3.57143	4.3900	1.2292
283	1	15.0	1	2	2	2	2	2	2	2	2	2	2	2	60	4	2.5000	0.625
284	1	15.0	1	2	2	2	2	2	2	2	2	2	2	2	70	4.66667	2.2000	0.4714
285	1	17.0	1	2	2	2	2	2	2	2	2	2	2	2	80	4.70588	5.5200	1.173
286	2	10.0	3	2	2	2	1	2	2	2	2	2	2	2	60	6	2.3800	0.3967
287	2	28.0	1	2	2	2	2	2	2	2	2	2	2	1	100	3.57143	2.5700	0.7196
288	2	28.0	1	2	2	2	2	2	2	2	2	2	2	1	100	3.57143	3.7800	1.0584
289	2	27.5	1	2	2	2	2	2	2	2	2	2	2	1	100	3.63636	2.7300	0.7508
290	2	26.0	1	2	2	2	2	2	2	2	2	2	2	1	125	4.80769	3.3200	0.6906
291	2	25.0	1	2	2	2	2	2	2	2	2	2	2	1	100	4	2.7200	0.68
292	2	27.5	1	2	2	2	2	2	2	2	2	2	2	1	150	5.45455	4.4800	0.8213
293	2	27.5	1	2	2	2	2	2	2	2	2	2	2	1	150	5.45455	3.6300	0.6655
294	2	29.5	1	2	2	2	2	2	2	2	2	2	2	1	150	5.08475	3.5800	0.7041
295	2	29.5	1	2	2	2	2	2	2	2	2	2	2	1	150	5.08475	4.5100	0.887
296	1	25.0	1	2	2	2	2	2	2	2	2	2	2	1	100	4	4.6200	1.155
297	2	20.0	1	2	2	2	2	2	2	2	2	2	2	1	100	5	2.8000	0.56
298	2	24.0	1	2	2	2	2	2	2	2	2	2	2	1	100	4.16667	4.1900	1.0056
299	2	21.0	1	2	2	2	2	2	2	2	2	2	2	1	100	4.7619	4.1900	0.8799
300	2	22.0	1	2	2	2	2	2	2	2	2	2	2	1	100	4.54545	0.9600	0.2112
301	2	22.0	1	2	2	2	2	2	2	2	2	2	2	1	125	5.68182	0.3300	0.0581
302	2	29.0	1	2	2	2	2	2	2	2	2	2	2	1	175	6.03448	6.0300	0.9993
303	2	30.0	1	2	2	2	2	2	2	2	2	2	2	1	150	5	5.9000	1.18
304	1	19.0	1	2	2	2	2	2	2	2	2	2	2	1	50	2.63158	2.8500	1.083
305	1	19.0	1	2	2	2	2	2	2	2	2	2	2	1	100	5.26316	3.3200	0.6308
306	1	19.0	1	2	2	2	2	2	2	2	2	2	2	1	100	5.26316	3.1900	0.6061
307	1	20.5	1	2	2	2	2	2	2	2	2	2	2	1	100	4.87805	5.6200	1.1521
308	1	20.5	3	2	2	2	2	2	1	2	2	2	2	1	100	4.87805	8.1200	1.6646
309	2	26.0	1	2	2	2	2	2	2	2	2	2	2	1	100	3.84615	6.3700	1.6562
310	2	27.0	1	2	2	2	2	2	2	2	2	2	2	1	100	3.7037	3.2900	0.8883
311	2	49	2	1	2	2	2	2	2	2	2	2	2	1	100	2.04082	3.2200	1.5778
312	1	23.5	2	1	2	2	2	2	2	2	2	2	2	1	100	4.25532	3.5100	0.8249
313	1	30.0	3	2	2	2	1	2	2	2	1	2	2	1	100	3.33333	7.9000	2.37
314	1	24.0	1	2	2	2	2	2	2	2	2	2	2	1	100	4.16667	1.4400	0.3456
315	1	30.0	1	2	2	2	2	2	2	2	2	2	2	1	150	5	5.1100	1.022
316	1	17.0	1	2	2	2	2	2	2	2	2	2	2	2	40	2.35294	0.6300	0.2678
317	1	21	1	2	2	2	2	2	2	2	2	2	2	2	40	1.90476	1.1600	0.609
318	1	21.0	1	2	2	2	2	2	2	2	2	2	2	2	40	1.90476	1.5500	0.8138
319	2	25.0	1	2	2	2	2	2	2	2	2	2	2	1	100	4	2.0900	0.5225
320	2	26.0	1	2	2	2	2	2	2	2	2	2	2	1	150	5.76923	2.6600	0.4611
321	2	27	1	2	2	2	2	2	2	2	2	2	2	1	200	7.40741	2.8600	0.3861
322	1	70.0	1	2	2	2	2	2	2	2	2	2	2	1	200	2.85714	3.4800	1.218
323	1	40.0	1	2	2	2	2	2	2	2	2	2	2	1	100	2.5	2.2000	0.88
324	1	44.0	1	2	2	2	2	2	2	2	2	2	2	1	100	2.27273	2.7100	1.1924
325	2	26.0	1	2	2	2	2	2	2	2	2	2	2	1	100	3.84615	6.0100	1.5626
326	1	23.0	3	2	2	2	2	2	2	2	1	2	2	1	125	5.43478	5.3100	0.977
327	1	15.0	1	2	2	2	2	2	2	2	2	2	2	1	100	6.66667	2.2300	0.3345
328	1	14.5	1	2	2	2	2	2	2	2	2	2	2	1	100	6.89655	2.9100	0.422
329	1	14.5	1	2	2	2	2	2	2	2	2	2	2	1	100	6.89655	3.8500	0.5583
330	1	24.0	1	2	2	2	2	2	2	2	2	2	2	2	100	4.16667	2.2700	0.5448
331	1	29.0	1	2	2	2	2	2	2	2	2	2	2	2	120	4.13793	3.1700	0.7661
332	1	28.5	1	2	2	2	2	2	2	2	2	2	2	2	120	4.21053	3.6100	0.8574
333	1	19.0	3	2	2	2	1	2	2	2	2	2	2	2	120	6.31579	3.4500	0.5463
334	2	30.0	1	2	2	2	2	2	2	2	2	2	2	1	100	3.33333	2.7900	0.837
335	2	29.0	3	2	2	2	2	2	1	2	2	2	2	1	200	6.89655	4.1600	0.6032
336	2	30.0	1	2	2	2	2	2	2	2	2	2	2	1	200	6.66667	5.5700	0.8355
337	2	46.5	1	2	2	2	2	2	2	2	2	2	2	1	150	3.22581	4.2100	1.3051
338	1	21.0	1	2	2	2	2	2	2	2	2	2	2	1	100	4.7619	0.3000	0.063
339	1	39.0	1	2	2	2	2	2	2	2	2	2	2	1	100	2.5641	2.7100	1.0569
340	1	42.0	1	2	2	2	2	2	2	2	2	2	2	1	200	4.7619	2.4000	0.504
341	1	42.0	1	2	2	2	2	2	2	2	2	2	2	1	200	4.7619	4.8100	1.0101
342	2	30.0	1	2	2	2	2	2	2	2	2	2	2	1	100	3.33333	3.2700	0.981
343	1	24.0	1	2	2	2	2	2	2	2	2	2	2	1	100	4.16667	2.5800	0.6192
344	1	24.0	1	2	2	2	2	2	2	2	2	2	2	1	100	4.16667	2.8900	0.6936
345	1	17.0	1	2	2	2	2	2	2	2	2	2	2	1	100	5.88235	2.3800	0.4046
346	1	45.0	1	2	2	2	2	2	2	2	2	2	2	1	175	3.88889	2.3800	0.612
347	1	53.0	3	2	2	2	2	2	1	2	2	2	2	1	150	2.83019	1.5500	0.5477
348	1	53.0	3	2	2	2	2	2	1	2	2	2	2	1	150	2.83019	2.0700	0.7314
349	1	53.0	3	2	2	2	2	2	1	2	2	2	2	1	200	3.77358	4.7700	1.2641
350	1	53.0	3	2	2	2	1	2	1	2	2	2	2	1	200	3.77358	4.3000	1.1395
351	1	53.0	3	2	2	2	1	2	1	2	2	2	2	1	200	3.77358	4.3600	1.1554
352	1	53.0	3	2	2	2	1	2	1	2	2	2	2	1	200	3.77358	4.7300	1.2535
353	1	20.0	2	1	2	1	2	2	2	1	2	2	2	1	175	8.75	3.2200	0.368
354	1	24.0	2	1	2	1	2	2	2	2	2	2	2	1	175	7.29167	2.7600	0.3785
355	1	20.5	1	2	2	2	2	2	2	2	2	2	2	2	40	1.95122	1.1300	0.5791
356	1	24.0	1	2	2	2	2	2	2	2	2	2	2	1	50	2.08333	1.8300	0.8784
357	1	23.0	1	2	2	2	2	2	2	2	2	2	2	1	100	4.34783	0.4300	0.0989
358	1	25.0	1	2	2	2	2	2	2	2	2	2	2	1	150	6	5.9800	0.9967
359	2	20.0	1	2	2	2	2	2	2	2	2	2	2	1	100	5	7.0700	1.414
360	1	23.0	1	2	2	2	2	2	2	2	2	2	2	2	140	6.08696	5.5600	0.9134
361	2	50.0	3	2	2	2	2	2	1	2	2	2	2	1	200	4	3.4000	0.85
362	2	33.0	3	2	2	2	1	2	2	2	2	2	2	2	30	0.909091	2.5700	2.827
363	2	35.0	1	2	2	2	2	2	2	2	2	2	2	1	100	2.85714	2.5300	0.8855
364	1	24.0	1	2	2	2	2	2	2	2	2	2	2	2	100	4.16667	4.2800	1.0272
365	1	28.5	1	2	2	2	2	2	2	2	2	2	2	2	140	4.91228	5.1600	1.0504
366	1	34.0	1	2	2	2	2	2	2	2	2	2	2	1	100	2.94118	2.2300	0.7582
367	1	48.0	3	2	2	2	1	2	1	2	2	2	2	1	100	2.08333	2.2600	1.0848
368	1	50.0	3	2	2	2	1	2	1	2	2	2	2	1	100	2	2.6200	1.31
369	1	47.0	3	2	2	2	1	2	1	2	2	2	2	1	100	2.12766	2.3100	1.0857
370	1	42.0	3	2	2	2	1	2	1	2	2	2	2	1	100	2.38095	3.9900	1.6758
371	1	22.5	3	2	2	2	1	2	2	2	2	2	2	2	120	5.33333	3.0700	0.5756
372	2	25.0	1	2	2	2	2	2	2	2	2	2	2	1	150	6	2.0700	0.345
373	2	21.5	3	2	2	2	2	2	1	2	2	2	2	1	100	4.65116	4.9100	1.0557
374	2	19.0	1	2	2	2	2	2	2	2	2	2	2	1	100	5.26316	11.5600	2.1964
375	2	19.0	3	2	2	2	2	2	1	2	2	2	2	1	100	5.26316	7.4000	1.406
376	1	38.0	3	2	2	2	1	2	2	2	1	2	2	1	300	7.89474	3.2000	0.4053
377	1	35.0	1	2	2	2	2	2	2	2	2	2	2	1	200	5.71429	3.7000	0.6475
378	1	22.0	2	1	2	2	2	2	2	2	2	2	2	1	200	9.09091	4.0200	0.4422
379	1	21.0	1	2	2	2	2	2	2	2	2	2	2	1	100	4.7619	6.5700	1.3797
380	1	41.0	1	2	2	2	2	2	2	2	2	2	2	2	100	2.43902	1.4700	0.6027
381	1	45.0	1	2	2	2	2	2	2	2	2	2	2	2	120	2.66667	3.8400	1.44
382	2	30.0	1	2	2	2	2	2	2	2	2	2	2	1	250	8.33333	3.1000	0.372
383	2	30.0	1	2	2	2	2	2	2	2	2	2	2	1	200	6.66667	5.1900	0.7785
384	2	30.0	1	2	2	2	2	2	2	2	2	2	2	1	200	6.66667	5.0700	0.7605
385	2	21.5	1	2	2	2	2	2	2	2	2	2	2	1	100	4.65116	2.6800	0.5762
386	2	25.0	1	2	2	2	2	2	2	2	2	2	2	1	150	6	4.6600	0.7767
387	1	37.0	1	2	2	2	2	2	2	2	2	2	2	1	150	4.05405	2.7100	0.6685
388	1	36.0	1	2	2	2	2	2	2	2	2	2	2	1	100	2.77778	2.1700	0.7812
389	1	19.0	1	2	2	2	2	2	2	2	2	2	2	1	125	6.57895	2.1900	0.3329
390	2	21.0	3	2	2	2	2	2	1	2	2	2	2	2	60	2.85714	2.3000	0.805
391	2	20.0	3	2	2	2	2	2	1	2	2	2	2	2	130	6.5	4.8700	0.7492
392	2	28.0	1	2	2	2	2	2	2	2	2	2	2	1	150	5.35714	3.4800	0.6496
393	2	30.0	1	2	2	2	2	2	2	2	2	2	2	1	150	5	4.5400	0.908
394	2	30.0	1	2	2	2	2	2	2	2	2	2	2	1	150	5	5.6500	1.13
395	1	29.0	2	1	2	2	2	2	1	2	2	2	2	1	100	3.44828	2.0800	0.6032
396	2	38.0	1	2	2	2	2	2	2	2	2	2	2	1	200	5.26316	4.8600	0.9234
397	2	40.0	1	2	2	2	2	2	2	2	2	2	2	1	200	5	4.2300	0.846
398	1	30.0	3	2	2	2	2	2	2	2	1	2	2	1	150	5	2.8600	0.572
399	1	35.0	3	2	2	2	2	2	2	2	1	2	2	1	150	4.28571	2.9900	0.6977
400	1	35.0	1	2	2	2	2	2	2	2	2	2	2	1	175	5	4.1000	0.82
401	2	20.0	1	2	2	2	2	2	2	2	2	2	2	2	80	4	3.3900	0.8475
402	2	20.0	1	2	2	2	2	2	2	2	2	2	2	2	80	4	2.6200	0.655
403	2	20.0	1	2	2	2	2	2	2	2	2	2	2	1	100	5	2.7700	0.554
404	2	15.0	1	2	2	2	2	2	2	2	2	2	2	2	60	4	2.6500	0.6625
405	2	15.0	1	2	2	2	2	2	2	2	2	2	2	2	80	5.33333	2.9300	0.5494
406	2	16.0	1	2	2	2	2	2	2	2	2	2	2	2	70	4.375	4.3600	0.9966
407	2	25.0	1	2	2	2	2	2	2	2	2	2	2	1	200	8	3.7900	0.4738
408	1	32.0	1	2	2	2	2	2	2	2	2	2	2	1	150	4.6875	4.0300	0.8597
409	2	44	1	2	2	2	2	2	2	2	2	2	2	1	100	2.27273	6.3000	2.772
410	1	60.0	1	2	2	2	2	2	2	2	2	2	2	1	200	3.33333	2.6200	0.786
411	2	32.5	1	2	2	2	2	2	2	2	2	2	2	1	150	4.61538	4.5500	0.9858
412	2	16.0	1	2	2	2	2	2	2	2	2	2	2	2	100	6.25	2.1100	0.3376
413	2	16.5	1	2	2	2	2	2	2	2	2	2	2	2	110	6.66667	4.2200	0.633
414	1	34.0	3	2	2	2	2	2	1	2	2	2	2	1	150	4.41176	5.8300	1.3215
415	2	36.0	1	2	2	2	2	2	2	2	2	2	2	1	150	4.16667	3.7500	0.9
416	2	36.0	1	2	2	2	2	2	2	2	2	2	2	1	150	4.16667	4.9400	1.1856
417	1	52.5	2	2	1	2	2	2	2	2	2	2	2	1	150	2.85714	3.0600	1.071
418	1	65.0	1	2	2	2	2	2	2	2	2	2	2	1	330	5.07692	5.1500	1.0144
419	2	27.5	1	2	2	2	2	2	2	2	2	2	2	2	120	4.36364	6.7500	1.5469
420	2	25.0	1	2	2	2	2	2	2	2	2	2	2	1	150	6	6.4700	1.0783
421	2	14.0	1	2	2	2	2	2	2	2	2	2	2	2	60	4.28571	5.7900	1.351
422	2	14.5	1	2	2	2	2	2	2	2	2	2	2	2	100	6.89655	5.6900	0.8251
423	1	50.0	1	2	2	2	2	2	2	2	2	2	2	1	250	5	7.2300	1.446
424	1	51.0	1	2	2	2	2	2	2	2	2	2	2	1	200	3.92157	9.7700	2.4914
425	1	11.3	1	2	2	2	2	2	2	2	2	2	2	2	100	8.84956	5.9100	0.6678
426	2	25.0	1	2	2	2	2	2	2	2	2	2	2	2	50	2	2.6700	1.335
427	2	20.0	1	2	2	2	2	2	2	2	2	2	2	1	150	7.5	3.8000	0.5067
428	2	17.5	1	2	2	2	2	2	2	2	2	2	2	2	100	5.71429	3.6200	0.6335
429	2	51.0	1	2	2	2	2	2	2	2	2	2	2	1	150	2.94118	6.3900	2.1726
430	1	62.0	2	1	2	2	2	2	2	2	2	2	2	1	100	1.6129	3.0300	1.8786
431	1	52.5	3	2	2	2	2	1	1	2	2	2	2	1	100	1.90476	2.4900	1.3073
432	1	33.5	1	2	2	2	2	2	2	2	2	2	2	1	150	4.47761	5.3700	1.1993
433	1	31.0	1	2	2	2	2	2	2	2	2	2	2	1	100	3.22581	2.0900	0.6479
434	1	35.0	1	2	2	2	2	2	2	2	2	2	2	1	100	2.85714	2.0600	0.721
435	1	42.0	1	2	2	2	2	2	2	2	2	2	2	1	200	4.7619	3.3300	0.6993
436	2	19.0	3	2	2	2	1	2	1	2	2	2	2	1	150	7.89474	5.8800	0.7448
437	1	75.0	1	2	2	2	2	2	2	2	2	2	2	1	300	4	5.5100	1.3775
438	2	25.0	1	2	2	2	2	2	2	2	2	2	2	1	100	4	7.2800	1.82
